# Supplementary material for: Copper-Nanocoated Ultra-Small Cells in Grain Boundaries Inside an Extinct Vent Chimney
Source: Front Microbiol. 2022 Jun 7;13:864205. doi: 10.3389/fmicb.2022.864205 (PMC9209642; doi:10.3389/fmicb.2022.864205)
Supplement: Supplementary file 2 [file Table_1.XLSX]

## Sheet: Table_S1
Table S1. Phylogenetic affiliations and distributions of phylotypes. Numbers of high-quality reads in the exterior and interior of the chimeny sample are shown.
Phylotypes	Ipdc		Taxonomy
	Exterior	Interior	Order or Family
			(class)
β-Proteobacteria
Ipdc 3	53		Ralstoniaceae (Burkholderiales)
γ-Proteobacteria
Ipdc 4	3	57	Chromatiaceae (Chromatiales)
Ipdc 9	2	27	Chromatiaceae (Chromatiales)
Ipdc 16		19	Chromatiaceae (Chromatiales)
Ipdc 17	1	15	Chromatiaceae (Chromatiales)
Ipdc 24		8	Chromatiaceae (Chromatiales)
Ipdc 33		5	Chromatiaceae (Chromatiales)
Ipdc 11	25		(Chromatiales)
Ipdc 20	11	2	(Chromatiales)
Ipdc 27	7		(Chromatiales)
Ipdc 28		7	Xanthomonadaceae (Xanthomonadales)
Ipdc 25	8
Ipdc 31	2	4
δ-Proteobacteria
Ipdc 35	5		Nitrospinaceae (Desulfobacterales)
Unclassified Proteobacteria
Ipdc 18		15	(Proteobacteria)
Ipdc 22	2	9	(Proteobacteria)
Bacteroidetes
Ipdc 2	11	61	Bacteroidales (Bacteroidia)
Ipdc 6		45	Bacteroidales (Bacteroidia)
Ipdc 7	8	33	Bacteroidales (Bacteroidia)
Ipdc 12	8	16	Bacteroidales (Bacteroidia)
Ipdc 21		13	Bacteroidales (Bacteroidia)
Ipdc 26		7	Bacteroidales (Bacteroidia)
Ipdc 37		5	Bacteroidales (Bacteroidia)
Chlorobi
Ipdc 13		23	Ignavibacteriales (Ignavibacteria)
Nitrospirae
Ipdc 8	37		Thermodesulfovibrionaceae (Nitrospira)
Ipdc 15	19		Thermodesulfovibrionaceae (Nitrospira)
Ipdc 23	11		Thermodesulfovibrionaceae (Nitrospira)
Unclassified Bacteria
Ipdc 29		7
Ipdc 30	6
Ipdc 36		5
Archaeota
Ipdc 1		88	Pacearchaeota (DHVE 6)
Ipdc 5		48	Pacearchaeota (DHVE 6)
Ipdc 14		21	Pacearchaeota (DHVE 6)
Ipdc 19		15	Pacearchaeota (DHVE 6)
Ipdc 32		6	Pacearchaeota (DHVE 6)
Ipdc 10		25	MBGE
